# Supplementary material for: Migration deficits of the neural crest caused by CXADR triplication in a human Down syndrome stem cell model
Source: Cell Death Dis. 2022 Dec 5;13(12):1018. doi: 10.1038/s41419-022-05481-6 (PMC9722909; doi:10.1038/s41419-022-05481-6)
Supplement: Supplementary file 24 — Supplementary table 7 [file 41419_2022_5481_MOESM24_ESM.csv]

	X	H9	HEF	DS1	DS2	chromesome	start	end
1	LDLRAP1	5.90173321787682	4.10461884944579	2.30160206360097	2.55484558251844	1	25543606	25568886
2	PCSK9	6.92029910269014	9.56964927256326	3.18201845530812	1.11979363436722	1	55039447	55064852
3	JUN	37.2675645558287	156.734177684704	38.1517051008718	20.4827686250136	1	58776845	58784048
4	PGM1	10.0820194027494	8.85173231438299	4.57198119519315	4.76709659706376	1	63593411	63660245
5	ROR1	12.570851678992	7.2523972843233	4.46265951828226	2.35675476360842	1	63774017	64181498
6	WLS	40.1491880162574	38.6849008323318	8.56510913514228	1.39363881274817	1	68098473	68233120
7	LMO4	36.199282961208	21.3854868185806	12.4018475088106	11.9023341536525	1	87328880	87348923
8	TGFBR3	3.59847565967292	2.31109819455091	1.29029523769786	1.07618282579155	1	91680343	91906335
9	ALX3	6.94267475074549	16.2354740993378	3.33379045300459	3.7606305644029	1	110059870	110070672
10	CRABP2	498.173219096337	384.900811014832	208.000503183938	233.107044742953	1	156699606	156705816
11	PEAR1	6.71797394273645	9.56867856784434	4.03358346131849	1.56603013101394	1	156893698	156916429
12	MPZ	30.4951886084243	13.5965343363346	4.6258637431694	2.10009105935537	1	161304735	161309968
13	DDR2	6.01693976861749	7.64740194696004	1.3045516200626	1.19260923645505	1	162631373	162787405
14	HMCN1	10.7333403338336	6.77513754565374	1.46195777560457	1.26529751903071	1	185734391	186190949
15	KIF21B	13.3754427868633	7.09914971537505	3.26111467849007	3.00089422337083	1	200969390	201023714
16	PHLDA3	13.7869906784491	12.7893200177031	9.0185813669738	2.25331535202116	1	201464278	201469237
17	LMOD1	4.2054097543287	3.74640210344842	1.93117261113839	1.33443009074135	1	201896456	201946588
18	PRELP	8.03531897940846	4.12396203142436	1.21783877529769	1.65843037370763	1	203475806	203491352
19	CNTN2	2.58583283660535	6.12644449399024	1.63876330987749	1.65687354107811	1	205042937	205078289
20	NID1	105.439132859138	95.7506915599039	40.7944734593853	45.550799036926	1	235975830	236065109
21	RNASEH1-AS1	9.0988469519677	6.57198181748256	3.80671953035209	2.986215991103	2	3558439	3564842
22	RHOB	82.8628249698659	122.09593173549	60.573781891646	26.9508758886373	2	20447074	20449440
23	EMILIN1	29.3098588828382	26.8453817505399	6.50096699468146	5.0669397580028	2	27078615	27086403
24	OTX1	5.46958510533509	8.97208282380705	3.20030575157366	3.54371413602653	2	63050057	63057836
25	ITPRIPL1	3.27459996305593	3.37317189829428	1.92722161803676	1.1925505030333	2	96325317	96330517
26	ST6GAL2	3.47941484590122	4.37685622987264	1.75016653562378	1.18001725364587	2	106801600	106887108
27	GYPC	14.1379522543874	13.1267991933526	5.99958782171463	4.12513909244878	2	126656133	126696667
28	CXCR4	6.06945617956937	6.42661787393835	2.70257303113855	3.51325730441374	2	136114349	136118149
29	ZEB2	5.7891263539563	5.6263430903367	2.16309140703899	2.32487846748497	2	144364364	144521057
30	COL3A1	13.7716628099653	14.8631396458456	2.2065232936652	1.13569735679533	2	188974373	189012746
31	RFTN2	4.89340697897728	4.02598495540845	1.9522552155298	2.21889210730098	2	197568224	197676045
32	NRP2	22.4589528164582	12.0665441352278	4.79104716335701	1.70905486595706	2	205681990	205798133
33	TNS1	6.6777503152085	6.51318915254774	2.7372918183637	1.44413076591589	2	217799588	218033982
34	DUSP7	9.07239812826156	8.38821450027699	4.27566278628575	3.96177003758143	3	52048919	52056571
35	SPSB4	24.2593185426666	27.1974035785414	6.97120604057289	8.16262737140974	3	141051347	141148611
36	CHST2	9.97364378745011	16.5845529082306	5.21995329708543	4.9533282391414	3	143119771	143124014
37	PTX3	7.58358186386672	13.4757747674932	2.96050932547356	6.47154307740478	3	157436850	157443633
38	BCHE	6.92504102895435	3.94698185867966	1.66417233380981	3.08462329785788	3	165772904	165837462
39	AC007620.3	12.917473980481	9.65619320506563	6.9364091826918	4.27475080835186	NA	NA	NA
40	GNB4	13.2612326019035	10.803296412735	7.81241908003423	4.13246735819125	3	179396088	179451476
41	LDB2	3.7466075410005	4.19087015665416	1.44422784836547	1.9054342334203	4	16501541	16898678
42	LEF1	8.56417851014429	8.24180850639473	4.09596006571681	3.22177066622172	4	108047545	108168956
43	COL25A1	11.4280700289581	9.51248760103526	4.34206698176606	2.00705991395226	4	108808725	109302752
44	PIK3R1	10.0044632043195	7.55710842060155	2.81467642498942	4.24356774660445	5	68215756	68301821
45	GTF2H2B	4.3212320116079	1.11674305924721	1.42586596112679	1.01493787866339	5	70415352	70448015
46	NR2F1	88.0869948793374	65.3851256131968	6.60682144006027	9.88113471762784	5	93583222	93594611
47	PDLIM4	9.8209341235632	9.59181077692902	4.6949360600424	4.00899032179282	5	132257696	132273454
48	TGFBI	8.21372691176278	21.8567393505767	3.69930756693388	2.19828102542632	5	136028988	136063818
49	EGR1	43.1482256726677	185.149336281191	7.72118665261057	10.6690406374891	5	138465479	138469303
50	PDGFRB	29.8880982031705	28.8026872398316	7.78159271015409	5.45698044788876	5	150113839	150155872
51	ANXA6	41.2637630805264	45.6766057081574	21.968316087094	15.1953041758642	5	151100706	151157785
52	GPSM3	7.44039354596844	5.20466696830005	2.36300054437337	1.52657571891566	6	32190766	32195523
53	RPS10-NUDT3	14.2602804045975	15.5153647196939	7.95913927928365	5.60575548064761	6	34284887	34426071
54	MDGA1	6.69478783615539	4.9344529303011	1.90455884733886	1.62701369655905	6	37630679	37699306
55	KCNK5	16.7633814234836	11.0296456222813	4.95720521549253	3.61953641620184	6	39188971	39229475
56	DAAM2	7.85633629747481	8.15263689978078	2.80132778825188	2.54978522620259	6	39792298	39904877
57	SLC18B1	5.527773191309	3.8857316471186	2.73215579836235	1.88351153848193	6	132769370	132813339
58	PLAGL1	2.55387140547248	3.41740239405827	1.48744269120588	1.17466916638429	6	143940300	144064599
59	CYTH3	9.51544571146849	10.1277393187896	4.74905475259428	4.80473347386748	7	6161776	6272644
60	AC005013.1	14.9416368833726	12.9732087560234	4.16306371443382	4.46922772314016	NA	NA	NA
61	COL1A2	101.890455972663	81.3098178811813	35.6945701239179	21.7259790424985	7	94394895	94431227
62	PEG10	171.449041704661	153.812865755286	54.2852097931229	54.2157316212164	7	94656325	94669695
63	PCOLCE	12.5129247638383	14.0229387464269	6.44389719756741	3.99976403189366	7	100602363	100608175
64	POLR2J2_1	2.78028980368759	8.2554219642758	3.54211266077474	1.73742871876589	NA	NA	NA
65	LRRC17	8.9447803073101	5.33605611817942	3.70631400030673	1.4655337693934	7	102913000	102945111
66	DLC1	6.60843492798916	7.6901361617421	2.38252314558391	1.17121115473807	8	13083361	13604610
67	GPR124	10.1328160687774	18.3752516045317	2.73527999532033	1.04490268778089	NA	NA	NA
68	SNAI2	24.1926207037635	16.2039772558698	5.66577632074406	3.11654863616288	8	48917598	48921740
69	FAM110B	7.27022408067842	4.99533836765294	2.1022709752216	2.14840487035931	8	57994523	58204279
70	STMN2	3.02034720144086	4.49484175457825	1.30061168208485	1.54646206971245	8	79611117	79666158
71	HEY1	2.68358891160025	8.84455331165773	1.41336542083899	1.04784947956796	8	79762371	79767857
72	HAS2	5.70843497416401	2.84552677140318	1.47274535063298	1.99180716620774	8	121612116	121641440
73	NAPRT1	6.14342965448489	10.3208497557844	2.15165033448166	1.79915264606709	NA	NA	NA
74	CORO2A	8.19139761667999	4.12022131272223	3.2287882091114	2.11988231652439	9	98120975	98192637
75	SH2D3C	2.95439797143319	6.42069490687893	1.9226236828629	1.65161362507469	9	127738317	127778710
76	AGPAT2	9.73010471079844	9.28088054656597	6.06178012080305	1.56066798062841	9	136673143	136687457
77	DHTKD1	19.9831103754466	18.3773451429099	9.98023163721557	8.66656868015696	10	12068954	12123221
78	DNAJC1	25.5066429752184	21.9890541223963	12.6677854931006	8.07634759667463	10	21756548	22003769
79	ZCCHC24	13.9834003325998	10.0164560847305	6.2036937021305	4.44439679931877	10	79382325	79445624
80	GFRA1	11.8955596826743	5.73117712482027	1.89645811863032	1.23510552860758	10	116056925	116276803
81	GRK5	22.153751561041	23.9298675374671	7.07466638182121	7.97321932727965	10	119207571	119459745
82	FGFR2	6.48314381686358	7.63708156646481	4.92266629283396	1.77988151973431	10	121478332	121598458
83	DRD4	3.96829925463204	9.95526588307397	1.50116109520478	2.60410713490774	11	637269	640706
84	IGF2	11.129876693295	8.81217151566319	4.39418556596612	3.00516358470769	11	2129112	2141238
85	LDHA	85.0113440652891	74.1684420352422	27.5436572290409	44.6450312001168	11	18394560	18408425
86	PACSIN3	8.88487532896111	10.9056895745926	5.52323523529145	1.85471098497283	11	47177522	47186443
87	VWCE	11.9100718628265	6.81962575560921	4.15871476717475	3.90006729396103	11	61258286	61295316
88	ENDOD1	4.25681389464054	4.88119280547751	2.58756103572384	1.56899243113315	11	95089846	95132645
89	OAF	11.1379979087385	11.4828747398378	4.85316461945492	2.16311727037981	11	120211032	120230334
90	CLMP	9.02099923958846	7.22310440628389	4.58234220435331	2.93772796353584	11	123069872	123195248
91	ETS1	33.6161481208142	20.7557861734942	9.71363612325943	2.7562055452661	11	128458761	128587558
92	NR4A1	3.82104203706829	9.02010221319476	1.42911369869735	2.06065975960752	12	52022832	52059507
93	ERBB3	29.3213222703367	12.7308234042295	4.1377875618633	2.16150079873995	12	56076799	56103505
94	DDIT3	3.11599043013903	11.6198606629545	3.65098702064363	2.40260728596743	12	57516588	57521737
95	GLT8D2	3.18553102977222	4.70965037190073	1.55168213599362	1.19065941475335	12	103988987	104064183
96	NUAK1	19.7346060575472	20.9471227421135	7.36449094232568	7.21775536332152	12	106063345	106138954
97	RP11-82C23.2	12.5326090193044	11.8140677488895	6.0386687586867	5.32929248174358	NA	NA	NA
98	MMP17	13.9024704177575	7.56998921029344	3.33000326222535	2.00629463610138	12	131828393	131851783
99	LRCH1	3.24903942619807	2.49552553535822	1.53546487655727	1.20173783946979	13	46553168	46753040
100	NID2	12.2387886543964	12.7164807873782	2.12996031094858	2.12519995965566	14	52004809	52069059
101	DACT1	13.2384484288045	5.50470860644446	2.59994882265497	1.41694053965072	14	58633967	58648321
102	FOS	21.8768895749122	115.991026241341	3.49799122450197	5.7973176253856	14	75278826	75282230
103	CRIP1_1	2.44200859665825	4.33075282659021	1.04273762550674	1.28496043797414	NA	NA	NA
104	BMF	30.7757685250293	23.1540366872641	11.7260543901547	7.75405866710975	15	40087890	40108892
105	RASL12	5.92461368418143	6.32693176235362	2.11950754907152	1.9452571774273	15	65053337	65076690
106	IGDCC3	69.8993206271012	64.3108661352799	23.2539664280432	17.4325657695716	15	65327127	65378002
107	STRA6	12.7915661760525	7.57285990092974	4.71740468028343	2.60148537187065	15	74179466	74212267
108	NR2F2	19.8675144587708	12.8427673449582	3.25077540252477	2.52053073849285	15	96325938	96340263
109	NKD1	10.4016480217813	5.23365012207824	2.615871593035	1.52667134505691	16	50548396	50649249
110	MT1X	1.79841488981293	9.55021844328073	2.07735080307891	2.29264591564976	16	56682470	56684196
111	NQO1	29.3289965870615	23.2848061056623	17.2151410467332	7.70166147293518	16	69706996	69726668
112	AC012146.7	4.35729035616404	3.58806032318528	2.09088786201398	1.75210505769148	NA	NA	NA
113	GAS7	5.72401271738461	2.79912902100247	1.46527147255168	1.46818681365751	17	9910606	10198606
114	HS3ST3A1	1.88109544041688	3.91104982554562	1.3214407487955	1.33470368586848	17	13494032	13601929
115	ALDOC	10.2717006938873	8.93688085401774	4.516102912143	4.32088626535664	17	28573115	28576948
116	C17orf96	22.6211056110527	14.3815530934239	8.52644436716552	8.20837846334545	NA	NA	NA
117	NGFR	48.1048855128066	23.5663774795538	4.91140948585315	6.51682299670116	17	49495293	49515008
118	ACSF2	5.21365347199129	4.33453013638037	2.42849390757662	1.76931343258409	17	50426158	50474845
119	SPHK1	15.1629344097051	16.1008218713287	4.10743229069062	3.21004240671374	17	76376584	76387860
120	JUNB	7.07836283386404	29.7137875088259	8.53652403875419	4.37159009009083	19	12791486	12793315
121	IER2	44.9617538400953	100.955986662248	33.6700561560884	30.7734056831333	19	13150411	13154911
122	LGI4	7.33672233153345	4.41799067277305	1.87058940925992	2.66644278687221	19	35124513	35142451
123	ZFP36	2.98964554453887	6.47315487333361	2.36566719951991	1.66083025401203	19	39406847	39409412
124	DLL3	4.27407243492332	8.20300739682928	1.58158216669906	1.92192267744309	19	39498895	39508481
125	DACT3	5.52171406198858	6.58622901988851	2.91999099575432	2.45468241235941	19	46647551	46661182
126	CDC42EP5	13.2766037430342	15.3460514976195	6.50825609782439	3.02714282178369	19	54465026	54473296
127	FAM110A	6.80218668371028	4.64130236252805	1.83861574430146	2.13185200121529	20	833715	857463
128	PLCB4	13.097772237759	8.65019393272145	2.34226477607571	3.58297702625141	20	9067825	9504593
129	SNAI1	6.47870963988871	9.4527380677843	3.6758697818123	2.697382263079	20	49982980	49988886
130	TIMP3	21.0808294557809	27.1210690808797	11.8274986791338	7.35748320218045	22	32801705	32863041
131	SOX10	77.6351955282753	30.3637463070651	2.47693286961454	1.18017628562076	22	37970686	37987422
132	KLHL15	5.53619887727269	5.23628769605456	2.27864901882787	2.53011352471775	X	23983716	24027186
133	MID1IP1	63.303773945014	22.8312006989229	18.2933424172197	11.9645190752574	X	38801440	38806537
134	PLP1	79.4205876062246	31.8117493515915	8.25400249139813	12.934953853925	X	103773718	103792619
135	TSC22D3	14.7388439491899	9.41789216533135	4.02439044944191	4.13662154118516	X	107713221	107777342
136	AMOT	20.6607537659642	17.8578837020908	6.00125346955832	3.01027925362566	X	112774503	112840831
137	PLS3	78.4185904795187	61.3427321697551	32.7559108162111	14.1295516897711	X	115561174	115650861
138	BGN	72.8281782861582	86.7985090441614	13.0572385434277	5.01952304654214	X	153494980	153509546
