# Supplementary material for: Migration deficits of the neural crest caused by CXADR triplication in a human Down syndrome stem cell model
Source: Cell Death Dis. 2022 Dec 5;13(12):1018. doi: 10.1038/s41419-022-05481-6 (PMC9722909; doi:10.1038/s41419-022-05481-6)
Supplement: Supplementary file 25 — Supplementary table 8 [file 41419_2022_5481_MOESM25_ESM.csv]

	X	H9	HEF	DS1	DS2	chromesome	start	end
1	AL627309.1	5.84028646009711	3.55354371522404	9.3763045495837	11.5088266756375	NA	NA	NA
2	RP11-345P4.6	1.35626276690314	1.58979088385572	2.76712851620284	3.37315689040205	NA	NA	NA
3	PRDM16	1.82701649734406	2.61396118303565	4.00291360159815	5.86312769303842	1	3069168	3438621
4	PIK3CD	1.01471734468504	1.21782472625664	3.22522260802987	2.61239675932279	1	9651731	9729114
5	CTNNBIP1	16.1956002748671	19.1996946390744	26.9851221013308	47.5919701714606	1	9848276	9910336
6	NPPB	1.19431333489479	5.99375181537152	22.5947912985911	6.30901155569599	1	11857464	11858945
7	PDPN	1.63700873015802	2.06155191642185	8.09978383417247	4.93986990847141	1	13583465	13617957
8	FBLIM1	2.95014785211424	3.9435043386916	11.2778721522128	5.42179895263478	1	15756607	15786594
9	EPHA2	17.3027749432185	25.1842512231635	49.701501424647	36.3175206783311	1	16124337	16156069
10	ARHGEF19	4.19722662879475	5.52133467054833	9.60827616250008	12.5441033070483	1	16197854	16212652
11	IFFO2	3.42038865493202	4.8344733908808	15.4461317411766	8.4126763351392	1	18904280	18956676
12	SH2D5	1.7133368134972	1.71689006803561	3.94390046080101	2.93697036779575	1	20719731	20732837
13	ALPL	11.8741566308433	24.7297181137495	48.8978134602198	38.2117697294174	1	21509397	21578410
14	RSPO1	1.32084467758583	1.78319409782383	3.55051957373544	3.23048394344635	1	37611350	37634892
15	RAB3B	2.91086975833254	3.09738638482116	7.87010513928444	5.63324103985702	1	51907956	51990700
16	AK4	1.85939677026771	2.33926354746537	6.18307752082124	5.17133452013453	1	65147549	65232145
17	ST6GALNAC5	2.47897760821406	3.65909901466206	7.02457386214575	10.6339955039441	1	76867480	77067546
18	COL11A1	22.3420095439164	22.1855756463357	53.0777975139088	43.0158050000103	1	102876467	103108872
19	SORT1	4.22739592088896	5.44694209821283	10.6518289281754	8.71239337016907	1	109309568	109397918
20	PPM1J	1.08148937162967	1.06026288970754	3.63429098694748	1.60764006842395	1	112709994	112715332
21	TSPAN2	1.26741311630582	2.05671160465401	5.1233387598552	4.71037972335122	1	115048011	115089503
22	CGN	1.92394511897188	1.79479881936594	4.53030105914611	3.14079713241793	1	151510510	151538692
23	S100A16	2.87143738932565	4.02357315136991	14.6366370020432	4.6219076733778	1	153606886	153613145
24	SYT11	8.5020750333803	2.38148688542052	17.2107919373598	13.6740129119525	1	155859567	155885199
25	F11R	5.59199111638551	5.45168429494517	14.2373211715408	7.95521698850524	1	160995211	161021343
26	OLFML2B	1.44758969763267	1.5084074719123	2.76912306767302	3.42135895665436	1	161983192	162023869
27	RGS5	1.26890156388809	2.58455941053389	10.2665542499107	5.88068492759397	1	163244505	163321894
28	RGS5	1.26890156388809	2.58455941053389	10.2665542499107	5.88068492759397	1	163111121	163321791
29	ASTN1	1.56914184750253	2.50623215127853	4.66507756489597	6.91227884580117	1	176857302	177164973
30	LAMC1	31.0034746128918	30.4300662788776	77.1340049216866	47.7706247223044	1	183023420	183145592
31	KLHDC8A	6.07721312368175	18.4583878147531	12.3468543728199	49.5421647791042	1	205336061	205357090
32	TGFB2	1.21258062846315	1.69490527613998	6.50851453971952	2.00060001477178	1	218345336	218444619
33	GNG4	2.08356315571554	1.65307849658993	4.02206685413346	3.74496885283253	1	235547685	235650754
34	ID2	7.7730183042992	14.0936769799878	22.2672516205824	29.4233689898884	2	8678845	8684461
35	FOSL2	2.07217499682084	4.06841502292509	7.87555450535886	4.67110085413459	2	28392448	28417317
36	LTBP1	6.99556645347355	9.46707038862881	41.220113741114	17.8465332861914	2	32946953	33399509
37	CDC42EP3	1.38215648337657	1.36355097662802	5.54350801925282	4.18405980691477	2	37641882	37738468
38	TMEM178A	1.46211858644985	1.76240343841496	8.51152702748616	7.19834411712924	2	39664982	39717963
39	SIX3	2.89559682559948	8.7983508666076	66.6629800521118	74.1364263499193	2	44941702	44946071
40	EFEMP1	1.08810033399294	2.381939279016	10.7697181513901	23.8198605351591	2	55865967	55924139
41	LRP2	4.20725780433502	10.0767048446411	12.0161161648321	25.837261543874	2	169127109	169362534
42	ITGA6	4.75114173282834	6.74225346824612	25.4223899811646	11.4601078983257	2	172427354	172506459
43	KLF7	2.25002634385336	2.43355359495715	7.25952394937097	4.72733105123409	2	207074137	207167267
44	CCNYL1	5.84868821973196	6.00106628861225	12.9622861555035	11.9281518880598	2	207711540	207761839
45	FZD5	2.36091552790424	10.0694943223909	90.068234016736	145.776812456516	2	207762598	207769906
46	PLEKHM3	1.43050462723844	1.31932114976228	2.80559895379181	3.73558082261885	2	207821288	208025527
47	MAP2	5.51370449544499	9.75188606921818	16.022513268753	25.3058012749599	2	209424047	209734118
48	MARCH4	1.0916827277168	1.51184562004599	9.0826873557037	4.59110828031952	NA	NA	NA
49	EPHA4	7.33973732044994	13.2573899163332	23.5554907468952	40.0898911791171	2	221418027	221574202
50	KIF1A	4.9779693357105	6.78923799098031	19.622710301028	14.0244148179121	2	240713761	240824293
51	LRRN1	9.61506662395739	14.1225112925833	36.2798992510644	32.2746065191893	3	3799431	3849834
52	CAMK1	2.33985678439668	4.53451718008848	7.04173950332971	8.37768867101305	3	9757347	9769992
53	PRRT3	2.01404205004671	2.84879881060988	4.97782681131598	4.75332159522698	3	9945542	9952408
54	NUP210	7.41857134803883	13.3692496745624	21.4719831131393	28.9485785289436	3	13316235	13420322
55	STAC	1.27942737179276	1.61190601609454	3.07484010226831	3.12559620142233	3	36380503	36548007
56	P4HTM	1.76881467509157	3.23805336835068	4.07500202796804	6.0418524890278	3	48989889	49007153
57	DOCK3	1.6973339076337	3.28992040296083	4.09778874890113	6.68377676752394	3	50674927	51384198
58	IL17RD	11.2521876643909	15.2943670524176	44.5391260455359	49.1688642869411	3	57089982	57170306
59	SEMA5B	2.01690654870641	3.49761890799047	4.95806123987803	10.1807064662735	3	122909082	123028605
60	ITGB5	7.81486726615759	14.5284608146282	25.7189822440839	34.7565140872802	3	124761948	124901418
61	RAB43	1.51241971889637	2.8443321549049	5.18639883006596	3.64963661308446	3	129087569	129122801
62	TM4SF1	1.8965236192163	2.38016823266004	7.83632875956295	2.9215721616644	3	149369022	149377692
63	MED12L	1.04389012944074	1.37411789338762	1.97508780200165	2.90805662592172	3	151085286	151437072
64	PLCH1	3.55321953482813	6.04518002055757	7.23605190110625	13.4289681350016	3	155375580	155745071
65	SOX2	39.9413318772367	76.1008178314903	134.259498706155	218.359416829515	3	181711925	181714436
66	ETV5	4.66324455444626	7.97383096909964	16.9940160533469	20.7965329635135	3	186046314	186110318
67	SLIT2	1.3732844421489	1.56074653181327	5.88521714282512	2.23947810539865	4	20251905	20620561
68	SEL1L3	2.36166507076487	2.79880039410691	8.80333098181524	7.59686371701056	4	25747433	25863760
69	FAM114A1	1.31266934154081	1.56891253421798	4.35443764910167	2.13546542617294	4	38867677	38945739
70	OCIAD2	4.62567085199052	6.95426557461818	22.5606399380064	14.3407976826492	4	48885019	48906937
71	NMU	2.30743086211321	2.62924483330942	8.79488408990056	8.23712556750136	4	55595229	55636698
72	ANTXR2	1.86092587563743	2.00396838846797	5.76529887176392	4.34185835636367	4	79901146	80125454
73	SCD5	5.119029323431	8.10387601217014	13.7646671821444	13.5914599890653	4	82629539	82798796
74	MAPK10	2.12002262506963	3.380254045684	4.11750449305193	7.46707128262159	4	85990007	86594625
75	PPP3CA	6.87095913954501	6.17012120930257	12.5906205332963	14.3341650831571	4	101023409	101348278
76	AP001816.1	1.19906467185097	1.19389819425114	2.09649727211045	2.75586307971726	NA	NA	NA
77	CXXC4	4.66996950356461	3.19600729700457	5.64200191382168	13.1822669843404	4	104468308	104494901
78	CCDC109B	1.53084633835948	1.99834821202325	4.68498656031645	5.46628565896327	NA	NA	NA
79	SPRY1	7.66598201452219	12.3486733649437	23.1228452250967	25.2721355604918	4	123396795	123403760
80	CLGN	2.41259527137842	2.65182130710447	4.87717100848699	7.8148461684148	4	140388453	140427661
81	TBC1D9	4.77603530502124	7.5707472271999	10.3363774242169	17.1616376863231	4	140620782	140756385
82	PALLD	7.92584237747248	12.3646369195109	34.4945061066302	26.7543302833	4	168497052	168928457
83	SEMA5A	3.19094729673161	5.62169675584969	7.33807868096621	14.8137670668494	5	9035033	9546075
84	SEPP1	1.81629153852425	1.19900032328641	5.17549281779954	3.50011622624585	NA	NA	NA
85	OCLN	1.30912155255286	2.25708649855413	3.76935587429508	3.42407461775648	5	69492292	69558104
86	MAN2A1	4.05382047411486	4.76517691984584	10.1721316116851	11.3836958587014	5	109689927	109869625
87	SEMA6A	5.62803729707979	6.38816732100575	19.4840309392016	24.2654241657674	5	116443555	116574823
88	HBEGF	2.02054117686616	4.13485463207538	9.0195454638921	4.40043213424702	5	140332843	140346603
89	RELL2	1.79025413195392	1.62096762061715	5.16569466781129	3.41050441221302	5	141636950	141641064
90	SPRY4	4.87208486817017	7.34902750625695	22.3167532882766	13.0171026401133	5	142310427	142326455
91	ADAM19	6.54236745565378	8.90827759028191	20.0853140083578	11.5084588029375	5	157395534	157575775
92	TUBB2A	20.6202065030943	33.776507819721	69.2043423089032	58.9421009661307	6	3153497	3157544
93	DSP	6.19138314487498	9.98225757640536	18.4609328305574	16.0246413193763	6	7541617	7586714
94	EDN1	2.69373004474636	3.78285348619285	19.8544010023763	4.96181873723156	6	12290361	12297194
95	DDR1	9.23883305949959	13.4998240040988	29.4954721561312	32.6073875347521	6	30876421	30900156
96	POU5F1	1.1116155011553	7.45872366942695	35.1751636675658	1.11867769195601	6	31164337	31180731
97	TAPBP	2.66979243341817	2.70253397336497	6.87384816284198	4.77491554437123	6	33299694	33314254
98	PRICKLE4	2.84068203872112	2.76039092763788	6.22805254293535	5.05180077263655	6	41780782	41787452
99	SLC29A1	13.0031106618619	16.2377894554484	29.6625710843294	32.6178698736086	6	44219553	44234142
100	C6orf141	2.7966649827315	3.58282838920571	5.77701045998845	9.22513488549423	6	49550666	49561907
101	FABP7	12.4896617882534	13.6345795170598	18.5564353018456	41.0473413768689	6	122779716	122784074
102	SLC2A12	2.05384776561313	2.3978407768179	4.50206245220617	5.23005408996178	6	133987581	134052624
103	PLEKHG1	2.38144076613857	4.64978073198906	11.110129780525	11.8662254222091	6	150599883	150843665
104	AKAP12	9.13354865642457	18.7114759952337	63.6067590301241	35.5480028913357	6	151239967	151358559
105	SP8	7.15005271979977	15.4924927693105	26.1211865111334	35.1846859821779	7	20782279	20786886
106	NFE2L3	2.09314346558465	2.14556956967464	7.86687962856918	2.56253746819284	7	26152198	26187137
107	EPDR1	2.04650069800681	2.87946063018654	8.46920291511009	4.90733083084818	7	37683843	37951936
108	IGFBP3	2.13430692471905	3.79060997290573	24.0217525439106	55.2543211130882	7	45912245	45921874
109	CLDN3	1.16268299632053	3.41958876110365	4.3648028755187	6.13785093874011	7	73768997	73770270
110	CLDN4	1.09122741784221	1.76755666484307	5.48157595630922	2.19068832780517	7	73799542	73832690
111	GTF2IP1	2.11994276187005	5.24093891658617	11.9468131842701	7.75968078395254	7	75185385	75237696
112	TFPI2	2.52333209260038	4.27739660397381	15.6990321513074	4.21491705470505	7	93885396	93890753
113	SERPINE1	12.07275351765	20.2494384752624	101.929751182837	30.082486873627	7	101127104	101139247
114	VGF	5.76930698538871	4.22148344970762	39.9318402805739	23.5462318556645	7	101162509	101165569
115	RP11-132A1.4	1.80550651164793	1.47505807087512	5.26690380806334	1.68131536352806	NA	NA	NA
116	NRCAM	5.52961722824206	4.37439924128618	7.82660852994778	15.5215596103385	7	108147623	108456717
117	CAV1	2.86797990902544	3.20319094399186	16.2298684080795	6.09357205043743	7	116524994	116561179
118	FEZF1	8.32978682176332	16.3603713266286	51.3609726042679	73.4971849008959	7	122301303	122310691
119	FEZF1-AS1	7.20167181514475	15.4608832074493	20.7789063682688	32.3170858662998	7	122303658	122310119
120	FLNC	21.2987011820435	42.7078549122357	88.8883725315349	49.3034859781132	7	128830406	128859274
121	TSPAN33	2.27706992971698	4.45700406589894	6.46430830205892	7.97622640019486	7	129144707	129169699
122	PODXL	2.15310053023326	3.63744467562653	28.3190313072546	7.74737518316309	7	131500262	131558217
123	PTN	45.310102524421	30.8618939269848	132.116873458774	141.569349585463	7	137227341	137343774
124	CNTNAP2	11.5329129696027	14.3115016419815	29.5900250100707	32.4063440279119	7	146116002	148420998
125	FAM167A	1.06456299316989	1.63373557584485	2.87144193204619	4.31129490734496	8	11421476	11475908
126	STC1	3.29623571893955	3.00188170353733	10.121358556234	7.23553360843043	8	23841929	23854806
127	PNMA2	1.50689051452144	3.29448102466846	7.22541143069804	10.9613217696619	8	26504701	26514092
128	DUSP4	3.96486917898633	6.1051751220777	8.7314679669959	16.8402462299971	8	29333064	29350684
129	RAB11FIP1	2.79618116447542	3.67471252697305	11.4176139308101	11.2209784814251	8	37858618	37899497
130	CA2	1.99391097472627	2.81369318506982	9.18549509083385	15.6901163657761	8	85463968	85481493
131	RP11-410L14.2	1.48009545431604	1.08191988858252	3.0931343454397	2.22805889339714	NA	NA	NA
132	FZD6	1.90792132364478	2.26075149281984	4.3963804836055	5.59978421438026	8	103298433	103332866
133	FAM84B	5.95982181456644	8.92806491416385	20.4255930953317	14.6914768398498	NA	NA	NA
134	MYC	1.96687142176222	7.55803330985032	10.3375188072435	10.9442167823533	8	127735434	127742951
135	RHPN1	6.03106968441339	8.57341119763614	12.9341166410241	18.8791446899221	8	143368876	143384221
136	FAM83H	4.47117622209373	6.18503652154977	15.199348055786	12.5101864552602	8	143723933	143738234
137	EPPK1	1.03275386208372	1.72073879402799	3.60432589583931	2.60446349074359	8	143857324	143878467
138	GLDC	5.31511941498372	12.476414967437	18.5089207053832	19.06237279303	9	6532467	6645729
139	TEK	1.43415289407301	1.33905205318049	10.0007294201483	5.11406806403908	9	27109141	27230174
140	SHB	1.58376986311889	2.02598162874304	5.63229368427397	2.41818389677095	9	37915898	38069227
141	TJP2	3.09158319439382	4.63941073402301	10.7668680692792	10.009228389435	9	69121264	69274615
142	MAMDC2	4.00171111416013	5.23340228776169	35.2320653488147	12.2081572252193	9	70043848	70226972
143	PCSK5	1.0531336408514	1.68079912686056	4.38810977066009	7.16285797862444	9	75890644	76362975
144	TLE4	8.19688776681279	13.2675573880153	21.1094013457227	28.3154455938014	9	79571773	79726882
145	CTSV	4.55810918528472	5.29773535353355	13.5817860897298	8.0259686011341	9	97029677	97156556
146	GALNT12	3.4276998127574	4.85565862343753	8.80673020803548	11.0758241266871	9	98807670	98850081
147	ABCA1	1.68743922280613	3.60097928192636	6.23234982730325	7.80058982740528	9	104781006	104928155
148	TNC	4.79109982449258	6.1914838009389	15.2709690566686	15.2543752235729	9	115019575	115118257
149	PAPPA	1.0026741866273	1.09709220636376	4.4203079722718	1.64710954077555	9	116153791	116402321
150	LHX2	5.82003636273426	20.7136061620012	41.1618283747102	53.8474539982923	9	124001670	124033301
151	NACC2	1.2026288633239	2.10588041345577	3.8855229062017	2.95503350103596	9	136006537	136095289
152	NPDC1	4.51004606832144	8.54439773600402	14.7670530156367	14.6361803897589	9	137039463	137046179
153	OPTN	2.26017310149413	1.97401880494902	4.95040966631368	3.59005444479647	10	13099449	13138308
154	FZD8	2.74091750799267	4.34190220047811	22.3450404584459	38.0166669725676	10	35638247	35642296
155	C10orf35	2.46316034002075	3.93485591853146	7.00582603500745	6.27223881219124	NA	NA	NA
156	PLAU	9.41240363490471	10.1573184833982	30.7249756313499	13.9074033473762	10	73909177	73917496
157	ANKRD1	28.0911497039467	37.736470411624	131.825864838467	42.1467102358287	10	90912096	90921087
158	FGF8	1.39355988105686	3.01153456860344	34.4820319450895	49.5929802500373	10	101770109	101780371
159	INA	2.38207872560923	6.58681542305229	9.78913793013863	8.2655990357516	10	103277138	103290346
160	DUSP5	1.05276387955175	1.65543112858807	5.904537003584	1.98888185294233	10	110497907	110511533
161	C10orf82	1.25234123882402	1.17359548750527	2.69239494606068	2.47823200490912	10	116663696	116670264
162	KIAA1598	2.94484701636246	3.04711840278142	7.33873816807146	8.2129530204661	NA	NA	NA
163	HTRA1	1.39631646633589	2.36137121076306	5.85931431002567	6.25297822049894	10	122458551	122514907
164	EFCAB4A	1.01371219462484	2.26204383734544	4.17802734112083	4.11724394685079	NA	NA	NA
165	PHLDA2	3.78160513982318	7.16659469160232	17.8742237448755	6.68717631071358	11	2928273	2929420
166	STK33	1.08337687282743	1.40405271294999	2.50746152147491	2.78017098207917	11	8391868	8594289
167	DKK3	2.52192583834834	2.96385388591143	8.15290383994492	5.72841346754082	11	11956207	12009769
168	PTPN5	1.25472890978948	2.60890782879628	3.81481624375553	6.20491153658978	11	18727928	18792721
169	LGR4	7.34444842157454	9.15486118377486	16.5673846199533	29.7648184876459	11	27365961	27472790
170	PAMR1	3.92443745525537	14.8410919617603	19.637347550417	48.4934537398732	11	35431823	35530300
171	FJX1	7.84974274467799	13.3935732773017	28.1162613076078	39.1550380555203	11	35618460	35620865
172	CREB3L1	1.25357267304627	1.92250951270715	5.70918590010522	2.15664371765888	11	46277662	46321409
173	RTN4RL2	1.33934067085155	1.00302684167856	3.4357033623319	2.28019672494411	11	57460528	57477534
174	SERPING1	7.32858809464284	9.09504417284839	18.5503772756935	19.3898810671247	11	57597387	57619171
175	FAM111A	1.66436436629916	1.20903712469146	2.88183967511758	4.17410063839864	11	59142748	59155039
176	AHNAK	7.31416435267516	10.3928347309966	27.6371415790264	10.0872892476542	11	62433542	62556235
177	NRXN2	1.00165250027437	1.48121846638807	3.24197050572894	3.2695846683014	11	64606174	64723197
178	FOSL1	2.00797263542611	2.62731255090801	13.3354816482824	4.44835862947002	11	65892049	65900573
179	TSGA10IP	1.01927039046012	1.81791183424175	1.98213154532078	4.19987712148743	11	65945445	65959963
180	RHOD	2.50387689504848	4.18681111963901	9.69285829197973	4.78070231220167	11	67056847	67072017
181	PLEKHB1	1.5902099955149	2.11788517796957	6.2167081015361	7.44394018167565	11	73646178	73662819
182	MAP6	1.44029186134283	4.0187772344802	3.62518684819809	8.43071241952713	11	75586918	75669038
183	ME3	1.46544104387727	5.51987083516764	5.22714647485421	17.2383057240203	11	86441108	86672636
184	PRSS23	2.74937987164208	11.8785657723404	26.4149715999042	43.9408232918611	11	86791059	86952910
185	TAGLN	31.7406224566115	83.7274614642906	163.192682629158	72.657521388166	11	117199370	117207464
186	B3GAT1	2.62465942270836	3.82288573116956	6.05816235097079	7.31533234421034	11	134378504	134412242
187	SPSB2	1.67808538458344	1.65698507070117	4.28155757033187	3.0089958721129	12	6870935	6889358
188	SLC2A3	19.7826689071759	22.2875311049908	67.5664651752744	37.4343661490869	12	7919230	7936187
189	EMP1	1.27326850553188	1.99765875627552	15.9834707086297	3.89799621996673	12	13196723	13219941
190	PRICKLE1	1.45135297385345	2.19474932666976	8.73155856021589	4.79528065072724	12	42456757	42590355
191	NELL2	4.34075316925812	12.4722751495501	20.6879403941673	41.2335574427394	12	44508275	44921848
192	AMIGO2	1.62376498274308	2.09685122045211	4.97669365741246	4.69009132651691	12	47075707	47079959
193	KRT8	31.2579599442968	43.5120369834931	108.871249948897	60.9664578558493	12	52897187	52949954
194	KRT18	24.0825972616494	39.4550904420378	108.779622689162	53.9810223486128	12	52948871	52952906
195	IGFBP6	1.27295152443131	1.49377891989363	8.41713330124094	2.76136953882885	12	53097436	53102345
196	ITGA7	6.16454998692708	7.35724286602616	19.483170269018	22.6047228629063	12	55684568	55716404
197	PMEL	8.90864938921831	17.0423142483989	34.4788862012641	48.9512053590748	12	55954105	55973317
198	PPM1H	1.0603543818263	1.35250123074044	2.87444557091046	2.65090383174276	12	62643994	62935150
199	CSRP2	10.065556350312	9.87870522961101	27.6731698060034	28.2804305299536	12	76858709	76879023
200	SYT1	2.31108221539339	2.28657718802942	4.84576902592822	6.13512666206845	12	78863993	79452008
201	TMTC2	1.48027337178861	1.66285616188523	3.09232311130655	4.33268746395159	12	82686880	83134870
202	DUSP6	9.95038265272053	15.2455845317886	32.9592550733602	19.7094980273792	12	89347235	89352501
203	USP44	1.22562675942249	3.18353526989255	11.1198508630996	9.62044887204679	12	95516560	95551476
204	C12orf75	4.39686729837665	5.28044778193742	14.4825889920834	6.45854597479145	12	105235290	105396097
205	FAM222A	2.00421308161011	3.39824823240018	3.39480220341783	10.6913304234479	12	109713825	109770495
206	SLAIN1	1.20374735684518	1.65504817483021	2.98729439015314	4.68451927584857	13	77697687	77764242
207	SPRY2	8.98227584923933	14.9781072193619	28.9794858268675	31.412891654482	13	80335976	80341126
208	SOX21	5.23707896375404	17.6841340931672	14.8396107347563	42.3621010277004	13	94709622	94712545
209	SOX21-AS1	1.72910451614651	4.75294286313706	5.74578555498126	13.1659698110239	13	94703454	94803430
210	ZIC5	2.94806682428976	4.19142264889403	13.0198473755849	12.4888762903381	13	99962964	99971767
211	ZIC2	14.8054383221798	22.7041805369592	58.2338272487534	59.4755863759749	13	99981784	99986765
212	COL4A1	25.7612145216109	30.9846201220112	64.1977004411172	51.5745588464442	13	110148963	110307157
213	SALL2	35.6491956396493	60.4354364296453	92.7277283222355	151.783760781801	14	21521080	21537216
214	JPH4	4.54040964693144	2.97573239730949	11.3105490698269	13.5606373199035	14	23568038	23578790
215	FOXG1	1.91326790753998	9.93181104948937	68.3355611356755	97.3323563350849	14	28766787	28770277
216	OTX2	15.5080446792304	32.7317483034511	41.5842711825722	67.7721650211351	14	56799905	56816693
217	RTN1	1.15375454966816	1.39441211185627	2.83956607650286	3.33888438084676	14	59595976	59870776
218	GALNT16	1.52772451265165	2.08215190815316	3.47744992812915	3.99206929908285	14	69259277	69357033
219	SMOC1	22.840017287706	23.0271964222697	32.0084279395284	87.880360247718	14	69854131	70032366
220	VRTN	1.78277022066975	1.71541335149671	14.6223154311927	8.96130875814795	14	74303069	74360008
221	IRF2BPL	5.83900690441534	5.86086618887733	16.0847461199438	14.0522213799553	14	77024543	77028708
222	DLK1	75.4008452840652	328.122151465151	632.350120157663	1577.02091870491	14	100725705	100738224
223	CEP170B	2.44249673527914	4.36045991554742	10.1636467483506	7.98728583751674	14	104865268	104896747
224	FAM189A1	1.21183649460682	1.40001684622389	4.04675991091217	2.49538003899937	15	29120252	29570979
225	GREM1	9.53823510147045	12.5968481100091	91.362760839144	29.8897124648904	15	32718004	32745106
226	GPR176	1.96613578615922	3.52438608201707	7.45199888654299	8.15638806129165	15	39799008	39920266
227	TPM1	29.4795582575512	61.3884092495682	107.516204881706	77.0417629816131	15	63042632	63071915
228	LCTL	1.42203599647192	1.38175168193714	3.95613944977874	4.38011805194277	15	66547179	66565979
229	CRABP1	150.112048557239	185.456810876885	333.872737376932	427.162919953815	15	78340353	78348225
230	RHBDL1	1.39839167127524	1.57889770177179	3.47388061619904	3.45393054417738	16	675671	678268
231	ABCA3	1.11139920070374	2.56281955095382	4.72722334059411	5.49583509862119	16	2275881	2340746
232	CLDN6	7.0813077515293	12.1963475313402	97.9594951896362	22.813214529945	16	3014712	3020071
233	TNFRSF12A	4.24486250426137	9.89349202928396	30.833199433696	11.7679263939755	16	3018445	3022383
234	NOMO3	2.09371500610539	3.97951259878317	9.26621197306379	4.80531388328782	16	16232506	16300806
235	NPIPA7_2	1.73128658886054	2.13426187205557	7.40722345386687	2.32429508133276	NA	NA	NA
236	RP11-1035H13.3	2.28601130378655	2.18416534328869	10.5594983782324	6.26922779129398	NA	NA	NA
237	PRSS8	1.13172192318048	1.10950952278761	5.43504687028119	2.34022371230866	16	31131433	31135727
238	SALL1	5.18817911901594	7.67396264352312	21.3990645135117	24.2929276376899	16	51135982	51152334
239	GPR56	2.38765248189942	3.86643128550238	5.85711044135321	12.329258286681	NA	NA	NA
240	CDH11	10.3517159899644	18.0234868346205	28.6792400476413	34.3346955738251	16	64943753	65126112
241	CDH3	2.00931305437194	1.85882916279664	8.60226939551447	2.83967418156266	16	68636189	68727468
242	VAT1L	5.10895892860359	8.5991778543681	19.210167543013	15.1270111242999	16	77788564	77980107
243	MAF	1.4045630601451	2.00725187100247	7.62803304226189	8.07963361817592	16	79585843	79600737
244	SLC43A2	1.97383232559005	3.05888444671757	5.05688456362018	6.05100578513002	17	1569268	1628886
245	CYB5D2	3.67649741631207	4.47771449008432	6.20701673810945	11.385652268393	17	4143168	4187310
246	ENO3	3.7726570993051	6.11363919278783	7.18872672315027	13.9945592349617	17	4948092	4957131
247	TMEM88	5.27759750567548	8.40224440531443	15.9059412392247	15.288303538236	17	7855066	7856099
248	FAM83G	1.33683618352533	2.25489120207368	4.40197252890554	3.8757347104874	17	18968789	19004764
249	KRT19	9.36464504057837	17.0717324885066	53.2438972476217	31.8223274483315	17	41523617	41528308
250	PTRF	5.40536427673413	10.6263432907124	33.3917912291786	9.53585259480363	NA	NA	NA
251	ETV4	3.73409166461768	6.06110863069955	15.1600768829783	9.85185183945625	17	43527844	43579620
252	ITGA3	1.77680680757181	2.82781375398528	18.640749454792	8.44478113436437	17	50055968	50090481
253	CACNG4	1.40127380290276	2.00341587443752	4.46541113478956	3.96492779575627	17	66964707	67033398
254	BTBD17	6.16638106174882	8.13282194884937	15.0216811512981	25.1150819021128	17	74356416	74361868
255	MGAT5B	1.35818342660382	1.329254018341	2.61026968080268	2.87132604202995	17	76868404	76950393
256	LGALS3BP	3.85716839936155	2.8205776507098	8.2883196086711	8.64616157627441	17	78971238	78979947
257	LIPG	1.82085556769987	2.06563594565718	6.84502377675112	4.71478071230442	18	49560699	49599185
258	CDH20	1.2720412498856	4.18040136890572	8.62560472635251	14.8466166916591	18	61333430	61555779
259	FAM69C	1.12310766181163	3.98698890871977	3.98167700293728	11.3522030235006	NA	NA	NA
260	DIRAS1	1.60538330482486	3.45586158689096	6.49247567773067	5.15042824826611	19	2714567	2721372
261	CELF5	1.64127450777409	2.42483256022439	5.32140099269778	5.87491491745024	19	3224661	3297076
262	TJP3	1.09121853170988	2.65178933784309	3.3681881925464	5.50374565274677	19	3708362	3750813
263	TUBB4A	1.05904117908361	2.06534654403722	3.48369062564079	6.44192050342193	19	6494319	6502848
264	CAMSAP3	2.01622910185467	3.5539882845248	6.96368748358349	7.23463828914838	19	7595863	7618304
265	CTD-3193O13.9	3.23525289571736	5.42001876510871	15.3602239654221	16.8422661710361	NA	NA	NA
266	MAST1	1.16450185752096	1.84351410229833	3.44293748231665	3.05110231877944	19	12833951	12874952
267	CPAMD8	2.79794493177892	4.73295880848795	5.44012161058957	11.242501866533	19	16892951	17026815
268	ABHD8	2.97358543763041	5.61377330530411	9.3557453072884	9.1179025483637	19	17292131	17310236
269	PGPEP1	1.11400801481766	1.41824260738938	3.22550494001001	2.62169391825644	19	18340598	18369950
270	LSR	5.32956182109685	10.3835674613092	22.8108532676693	22.8962195511946	19	35248330	35267964
271	DMKN	1.07368557943399	1.53668395212742	4.48214371254637	2.88243467647364	19	35497220	35513658
272	SPINT2	4.52085320533539	7.45199361159377	13.8474133275839	12.8884938927257	19	38244035	38292615
273	CYP2S1	2.59557449191122	4.81325692787866	13.0778706358954	7.33959235427058	19	41193210	41207539
274	AXL	11.4754781440568	14.8370387514575	34.8300872425425	19.726825106715	19	41219223	41261766
275	GRIK5	3.93196478888904	6.23172045916694	11.1616757279823	12.5100891789842	19	41998321	42070206
276	BCAM	4.74056131933492	6.07499745745614	15.1276549402477	8.96028476697654	19	44809071	44821421
277	APOC1	2.14018676578599	3.33980144322791	7.22629828062808	3.85159165324868	19	44914247	44919349
278	NOVA2	1.30897433085527	3.43378454355848	5.31254016147318	8.79699873143485	19	45933734	45974044
279	EHD2	3.11638757396138	3.75429819039699	8.84546251474952	4.94536417720923	19	47713422	47743134
280	CA11	8.83064179490726	7.9836639829349	15.3457407788649	20.7862171791023	19	48637946	48646187
281	SHANK1	2.21808939499721	2.4097799771194	4.71288926030959	5.17885198805068	19	50659255	50719802
282	CACNG7	8.63741418697289	12.2907008519351	29.4897219112545	37.94429766045	19	53909278	53943950
283	TNNT1	9.10827971886794	8.71117441382882	14.2857188823865	24.0120738014466	19	55132698	55149206
284	DNAAF3	1.02261140480017	1.0333202786141	2.25040435435434	2.64627808654736	19	55158661	55166722
285	IL11	1.13043606394786	1.58450619047145	12.1015551890097	3.03398296121791	19	55364382	55370463
286	LAMP5	1.02925345011204	2.48710051013668	3.19200668361197	11.2066966699091	20	9514358	9530524
287	SAMHD1	1.01625272851005	1.19204287460196	2.5104683854695	2.05529855945244	20	36890229	36951893
288	VSTM2L	2.61990446643938	3.48122987308251	7.60911621092166	8.08395848460298	20	37903111	37945350
289	MAFB	2.01533775388745	1.98861230886285	5.6686329938128	3.81427622439173	20	40685848	40689236
290	PLTP	19.1759244539197	23.5900610667717	56.0292570233477	37.93716169314	20	45898621	45912155
291	CDH4	1.08756084252882	2.697912943679	4.57342873179051	7.03438070548751	20	61252261	61940617
292	LAMA5	6.83833289127724	10.3232603293811	25.5580611113669	24.8352104593663	20	62307955	62367312
293	COL9A3	4.7181680804113	4.34522697833912	23.8269887653124	14.3710029224291	20	62816244	62841159
294	STMN3	6.43046779662012	5.84605236556392	17.4853544599014	7.40823408526146	20	63639705	63657682
295	CXADR	4.74906413357317	8.48723359258305	22.2838484659014	22.8653507883209	21	17513043	17593579
296	N6AMT1	3.31614397780983	4.01162629868465	5.74901630700102	9.42255298273548	21	28872191	28885371
297	TIAM1	6.98525222983116	6.48888665758443	11.2183597547463	18.1144312415037	21	31118416	31559977
298	SLC5A3_1	4.05638740374156	4.35873640350882	6.44409062463221	13.1966384361639	NA	NA	NA
299	SLC5A3_2	4.01732888515981	4.55018586419383	6.50066868642681	13.6185672996897	NA	NA	NA
300	RCAN1	2.42052406578353	2.95278725126	8.24586734535076	4.93157740357094	21	34513142	34615113
301	CBR1	6.86280994327764	4.96514207691865	15.0467500069441	11.0880682468606	21	36069941	36073166
302	DOPEY2	1.03918108309675	1.44086836050947	2.94350673515239	2.54226419280771	NA	NA	NA
303	HLCS	3.1760221606626	3.38539632403769	7.0249258766523	8.15969377521083	21	36748626	36990236
304	C2CD2	1.21133131811031	1.92865459849071	4.36010926628846	4.62040817585137	21	41885112	41954018
305	PDE9A	3.82250250260124	4.16539519669857	7.04106437160651	9.74780299104618	21	42653621	42775509
306	POFUT2	7.47870099598955	10.0197822007431	17.2287987461449	18.8543079087563	21	45263928	45287898
307	COL18A1	19.6674736733045	21.327390129364	103.184355977536	58.289530287398	21	45405165	45513720
308	EMID1	2.49552734285578	3.84556182436027	4.83666361629416	7.92519242459347	22	29205896	29259597
309	TCN2	5.34768633077672	7.16536987671466	14.4348371053489	16.3180284726628	22	30607003	30627271
310	SCUBE1	4.6714178739435	14.0640407591856	17.8705932392894	35.481178862932	22	43197280	43343372
311	GPR143	1.99964645215195	2.35325700593789	6.35880672542781	3.93932177257534	X	9725346	9786297
312	SHROOM2	1.73242724932666	2.32375919790632	5.08503613435497	4.68389497300196	X	9786429	9949443
313	FAM155B	1.23925261064089	1.50660924664457	2.50292818383676	3.13455866530402	NA	NA	NA
314	RP6-24A23.6	2.94441724482054	3.3075933486495	4.03311155165922	8.93711113596094	NA	NA	NA
315	IRS4	5.4094859244038	9.649084273569	8.73271616308263	21.4459150947191	X	108719946	108736563
316	CHRDL1	3.67977566665733	2.66321566848508	7.1231539260705	6.28751439033888	X	110673856	110795819
317	CAPN6	10.7605594408515	17.0332461488227	23.7486012957297	51.967225647004	X	111245099	111270483
318	IGSF1	1.21134242227684	1.45785591944177	6.4021339828076	8.33428290417868	X	131273506	131578899
319	FGF13	1.63450944782446	2.39465521022636	4.75835241089011	5.87580930057406	X	138614727	139222777
320	PNCK	1.27338795716053	3.84779301079989	2.18807730388017	8.41982061597722	X	153669733	153689010
